# Supplementary material for: Effects of Adjunct Antifibrotic Treatment within a Regenerative Rehabilitation Paradigm for Volumetric Muscle Loss
Source: Int J Mol Sci. 2023 Feb 10;24(4):3564. doi: 10.3390/ijms24043564 (PMC9964131; doi:10.3390/ijms24043564)
Supplement: Supplementary file 1 [file ijms-24-03564-s001.zip]

Archive with 1 entries (1 files):
- ijms-2139903-supplementary.pdf
